# Supplementary material for: New Insights on Iron-Trimesate MOFs for Inorganic As(III) and As(V) Adsorption from Aqueous Media
Source: Nanomaterials (Basel). 2024 Dec 29;15(1):36. doi: 10.3390/nano15010036 (PMC11723219; doi:10.3390/nano15010036)
Supplement: Supplementary file 1 [file nanomaterials-15-00036-s001.zip]

Archive with 1 entries (1 files):
- nanomaterials-3325372-supplementary.pdf
